# Supplementary material for: Design of a Bacteriophage Cocktail Active against Shigella Species and Testing of Its Therapeutic Potential in Galleria mellonella
Source: Antibiotics (Basel). 2022 Nov 19;11(11):1659. doi: 10.3390/antibiotics11111659 (PMC9686686; doi:10.3390/antibiotics11111659)
Supplement: Supplementary file 1 [file antibiotics-11-01659-s001.zip]

Archive with 1 entries (1 files):
- antibiotics-2025185-supplementary.xlsx
