# Supplementary material for: Design of a Bacteriophage Cocktail Active against Shigella Species and Testing of Its Therapeutic Potential in Galleria mellonella
Source: Antibiotics (Basel). 2022 Nov 19;11(11):1659. doi: 10.3390/antibiotics11111659 (PMC9686686; doi:10.3390/antibiotics11111659)
Supplement: Supplementary file 1 [file antibiotics-11-01659-s001.zip › antibiotics-2025185-supplementary.xlsx]

## Sheet: Sheet1
Table S1 - Phages vs 95 Shigella strains (Filippov et al)
#	Strain, serotype\Phage	ESh1	ESh9	ESh12	ESh16	ESh17	ESh18	ESh22	ESh27	ESh29	ESh31	ESh33	ESh35
1	S. sonnei AFRIMS1 Cambodia	0	3000000	40000000000	5000000000	25000000000	50000000000	20000	2000000000	1500000000	5000000000	2500000000	500000000
2	S. flexneri AFRIMS2 1b Cambodia	25000000000	250000000000	1000000000	100000000	40000000000	350000000	350000	4000000000	5000000000	0	50000000000	15000000000
3	S. flexneri AFRIMS3 1b Cambodia	50000000000	50000000000	1000000000	20000000	250000000000	15000000	15000	2500000000	15000000000	25000000000	20000000000	10000000000
4	S. flexneri AFRIMS4 2a Cambodia	2000000000	200000000000	50000000000	15000000	200000000000	15000000000	500000000	100000000	5000000000	100000000000	50000000000	2500000000
5	S. flexneri AFRIMS5 2a Cambodia	5000000000	150000000000	150000000000	250000000	100000000000	50000000000	50000000	350000000	50000000000	100000000000	50000000000	1000000000
6	S. flexneri AFRIMS6 2b Cambodia	5000000000	4000000000	40000000000	500000000	50000000000	40000000000	150000000	250000000	5000000000	5000000000	2500000000	1500000000
7	S. flexneri AFRIMS7 3a Cambodia	35000000000	4000000	200000000000	LFW -4	55000000000	20000000000	LFW -4	100000000	50000000000	10000000000	1000000000	5000000000
8	S. flexneri AFRIMS8 3a Cambodia	50000000000	30000000	100000000000	LFW -5	200000000000	100000000000	2500000	100000000	50000000000	10000000000	2500000000	10000000000
9	S. flexneri AFRIMS9 4 Cambodia	30000000000	500000	0	1000000000	1500000000	0	0	10000000000	100000000000	2000000000	150000000	2500000000
10	S. flexneri AFRIMS10 6 Cambodia	0	0	0	LFW -3	0	0	0	250000000	0	0	0	50000000
11	S. flexneri AFRIMS11 6 Cambodia	0	0	0	LFW -3	0	0	0	500000000	LFW -2	LFW -2	LFW -2	1500000000
12	S. sonnei AFRIMS12 Bhutan	0	5000000	50000000000	4000000000	25000000000	20000000000	50000	5000000000	5000000000	10000000000	5000000000	5000000000
13	S. flexneri AFRIMS13 1a Bhutan	10000000000	150000000000	200000000000	250000000	50000000000	50000000000	2000000000	1500000000	2500000000	50000000000	35000000000	5000000000
14	S. flexneri AFRIMS14 1b Bhutan	100000000000	200000000000	3500000000	LFW -3	50000000000	100000000	50000	50000000	50000000000	150000000000	25000000000	50000000000
15	S. flexneri AFRIMS15 1b Bhutan	15000000000	250000000000	3500000000	50000000	60000000000	30000000	20000	500000000	10000000000	50000000000	35000000000	10000000000
16	S. flexneri AFRIMS16 2 Bhutan	15000000000	100000000000	75000000000	LFW -3	50000000000	30000000000	150000000	500000000	1000000000	20000000000	30000000000	1000000000
17	S. flexneri AFRIMS17 2a Bhutan	50000000000	100000000000	75000000000	LFW -3	50000000000	50000000000	150000000	250000000	50000000000	75000000000	30000000000	3000000000
18	S. flexneri AFRIMS18 2a Bhutan	LFW -3	300000000000	350000000000	LFW -4	100000000000	40000000000	100000000	500000000	50000000000	40000000000	150000000000	50000000
19	S. flexneri AFRIMS19 1b Bhutan	25000000000	150000000000	3000000000	250000000	50000000000	150000000	0	500000000	5000000000	100000000000	25000000000	50000000000
20	S. flexneri AFRIMS20 3a Bhutan	30000000000	3000000	75000000000	500000000	10000000000	35000000000	50000000	500000000	5000000000	5500000000	7500000000	150000000000
21	S. flexneri AFRIMS21 3a Bhutan	100000000000	50000000	50000000000	LFW -3	40000000000	25000000000	150000000	LFW -4	15000000000	10000000000	5000000000	4500000000
22	S. flexneri AFRIMS22 4 Bhutan	250000000	20000	0	500000000	LFW -4	0	0	1500000000	500000000	10000000	50000000	100000000
23	S. flexneri AFRIMS23 6 Bhutan	0	0	0	LFW -2	0	0	0	2500000000	LFW -2	LFW -2	LFW -2	200000000
24	S. flexneri AFRIMS24 6 Bhutan	0	0	0	LFW -2	0	0	0	LFW -4	LFW -1	LFW -1	LFW -2	250000000
25	S. boydii AFRIMS25 2 Bhutan	0	0	0	0	0	0	0	0	0	0	0	0
26	S. sonnei AFRIMS26 Vietnam	0	3000000	50000000000	10000000000	100000000000	50000000000	100000	10000000000	10000000000	4500000000	5000000000	1000000000
27	S. flexneri AFRIMS27 1 Vietnam	50000000000	500000000000	6000000000	1500000000	50000000000	500000000	75000	2500000000	50000000000	150000000000	50000000000	20000000000
28	S. flexneri AFRIMS28 1a Vietnam	50000000000	200000000000	LFW -4	LFW -2	1000000000	LFW -4	0	LFW -2	50000000000	50000000000	50000000000	10000000000
29	S. flexneri AFRIMS29 1b Vietnam	40000000000	300000000000	5000000000	350000000	40000000000	50000000	20000	2000000000	5000000000	50000000000	50000000000	10000000000
30	S. flexneri AFRIMS30 1b Vietnam	5000000000	300000000000	7500000000	500000000	150000000000	1000000000	100000	350000000	20000000000	40000000000	50000000000	2000000000
31	S. flexneri AFRIMS31 2 Vietnam	50000000000	150000000000	500000000000	150000000	30000000000	10000000000	10000000	LFW -2	10000000000	25000000000	50000000000	10000000000
32	S. flexneri AFRIMS32 2a Vietnam	5000000000	150000000000	20000000000	500000000	20000000000	100000000000	100000000	300000000	50000000000	100000000000	100000000000	50000000000
33	S. flexneri AFRIMS33 2a Vietnam	20000000000	100000000000	350000000000	LFW -4	50000000000	35000000000	50000000	LFW -4	10000000000	100000000000	250000000000	1500000000
34	S. flexneri AFRIMS34 2b Vietnam	5000000000	100000000000	250000000000	1000000000	10000000000	200000000000	500000000	1000000000	300000000	50000000000	50000000000	5000000000
35	S. flexneri AFRIMS35 2ab Vietnam	1500000000	50000000000	150000000000	500000000	5000000000	35000000000	20000000	200000000	5000000000	50000000000	50000000000	50000000000
36	S. flexneri AFRIMS36 3a Vietnam	50000000000	100000000000	250000000000	150000000000	5000000000	50000000000	100000000	2000000000	20000000000	5000000000	20000000000	20000000000
37	S. flexneri AFRIMS37 3a Vietnam	10000000000	2500000	150000000000	500000000	1000000000	50000000000	50000000	100000000	10000000000	25000000	10000000000	25000000000
38	S. flexneri AFRIMS38 3b Vietnam	25000000	50000000000	100000000000	LFW -4	200000000000	50000000000	15000000	LFW -4	5000000000	100000000000	50000000000	15000000
39	S. flexneri AFRIMS39 4 Vietnam	2500000000	1500000	0	100000000	5000000	0	0	100000000	500000000	15000000	25000000	15000000000
40	S. flexneri AFRIMS40 4a Vietnam	5000000000	200000	0	15000000	1500000000	20000	0	150000000	5000000000	LFW -4	1000000	15000000000
41	S. flexneri AFRIMS41 4a Vietnam	500000000	100000000000	5000000000	5000000000	150000000000	45000000000	15000000	2000000000	20000000000	100000000000	100000000000	10000000000
42	S. flexneri AFRIMS42 6 Vietnam	0	0	0	LFW -2	0	0	0	LFW -2	LFW -2	LFW -2	LFW -2	250000000
43	S. flexneri AFRIMS43 6 Vietnam	0	0	0	LFW -2	0	0	0	250000000	LFW -2	LFW -2	LFW -2	25000000
44	S. flexneri AFRIMS44 Var. Y Vietnam	20000000000	50000000	200000000000	1000000000	500000000	50000000000	25000000	500000000	5000000000	500000000	15000000000	15000000000
45	S. sonnei AFRIMS45 Thailand	0	0	200000000000	500000000	15000000000	5000000000	0	2000000000	1500000000	2500000000	5000000000	2000000000
46	S. flexneri AFRIMS46 1 Thailand	3500000000	300000000000	100000000000	2500000000	150000000000	150000000000	20000000	500000000	15000000000	50000000000	100000000000	5000000000
47	S. flexneri AFRIMS47 1b Thailand	100000000000	150000000000	10000000000	500000000	25000000000	100000000	15000	500000000	50000000000	50000000000	10000000000	50000000000
48	S. flexneri AFRIMS48 2 Thailand	300000000	150000000000	250000000000	100000000	150000000000	5000000000	LFW -2	LFW -3	50000000000	150000000000	100000000000	500000000
49	S. flexneri AFRIMS49 2a Thailand	5000000000	200000000000	100000000000	LFW -4	100000000000	50000000000	15000000	LFW -3	15000000000	50000000000	50000000000	1000000000
50	S. flexneri AFRIMS50 2a Thailand	5000000000	250000000000	100000000000	50000000	150000000000	100000000000	25000000	10000000	10000000000	200000000000	100000000000	5000000000
51	S. flexneri AFRIMS51 3 Thailand	50000000	5000000	500000000000	15000000	15000000000	20000000000	50000000	LFW -4	2500000000	2500000000	5000000000	200000000
52	S. flexneri AFRIMS52 3a Thailand	50000000000	500000	500000000000	250000000	5000000000	150000000000	25000000	LFW -4	5000000000	5000000000	15000000000	50000000000
53	S. flexneri AFRIMS53 3a Thailand	15000000000	50000000000	50000000000	200000000	50000000000	150000000000	250000000	2500000000	15000000000	20000000000	20000000000	50000000000
54	S. flexneri AFRIMS54 4 Thailand	0	0	0	0	0	0	0	0	0	0	0	0
55	S. flexneri AFRIMS55 5 Thailand	5000000000	100000000000	500000000000	50000000	200000000000	25000000000	10000000	250000000	15000000000	100000000000	200000000000	5000000000
56	S. flexneri AFRIMS56 6 Thailand	0	0	0	LFW -1	0	0	0	LFW -3	LFW -1	LFW -2	LFW -1	250000000
57	S. flexneri AFRIMS57 6 Thailand	0	0	0	LFW -1	0	0	0	LFW -3	0	LFW -1	LFW -1	25000000
58	S. flexneri AFRIMS58 Var. X Thailand	5000000000	100000000000	50000000000	50000000	100000000000	100000000000	500000000	50000000	5000000000	150000000000	50000000000	5000000000
59	S. dysenteriae AFRIMS59 1 Thailand	100000000	150000000000	200000000000	0	50000000000	50000	50000000	15000	2500000000	150000000000	200000000000	50000000
60	S. sonnei AFRIMS60 Nepal	0	500000	200000000000	5000000000	5000000000	50000000000	50000	5000000000	5000000000	25000000000	50000000000	5000000000
61	S. flexneri AFRIMS61 1a Nepal	LFW -2	10000000	300000000000	5000000000	50000000000	10000000000	0	1000000000	30000000000	15000000000	500000000	300000000
62	S. flexneri AFRIMS62 1b Nepal	250000000000	300000000000	10000000000	LFW -4	50000000000	50000000	0	150000000	10000000000	100000000000	50000000000	2000000000
63	S. flexneri AFRIMS63 1c Nepal	10000000000	150000	250000000000	100000000	100000000	150000000000	50000	1000000000	5000000000	1000000000	5000000000	1000000000
64	S. flexneri AFRIMS64 2a Nepal	50000000000	150000000000	400000000000	500000000	50000000000	150000000000	100000000	1500000000	50000000000	50000000000	20000000000	500000000
65	S. flexneri AFRIMS65 2a Nepal	15000000000	100000000000	200000000000	2500000000	100000000000	13000000000	15000000	1000000000	50000000000	50000000000	20000000000	500000000
66	S. flexneri AFRIMS66 2b Nepal	10000000	2500000000	200000000000	500000000	100000000	5000000000	50000000	1500000000	300000000	1000000000	3000000000	50000000
67	S. flexneri AFRIMS67 3a Nepal	250000000000	1000000	300000000000	100000000	50000000000	200000000000	0	LFW -4	50000000000	15000000000	2500000000	5000000000
68	S. flexneri AFRIMS68 3a Nepal	50000000000	1000000	600000000000	250000000	75000000000	40000000000	0	LFW -4	50000000000	50000000000	25000000000	50000000000
69	S. flexneri AFRIMS69 3a Nepal	50000000000	100000000000	500000000000	10000000000	50000000000	500000000000	15000000	50000000000	100000000000	50000000000	10000000000	50000000000
70	S. flexneri AFRIMS70 4 Nepal	50000000000	5000000	150000000000	1500000000	2500000000	0	0	10000000000	20000000000	1000000000	100000000	1000000000
71	S. flexneri AFRIMS71 6 Nepal	0	0	0	2500000000	0	0	0	2500000000	LFW -4	LFW -3	LFW -3	2500000000
72	S. flexneri AFRIMS72 6 Nepal	0	0	0	25000000	0	0	0	2000000000	LFW -4	LFW -4	LFW -3	1000000000
73	S. dysenteriae AFRIMS73 1 Nepal	50000000	500000000000	500000000000	0	50000000000	500000	10000000	0	100000000000	150000000000	50000000000	25000000
74	S. dysenteriae AFRIMS74 2 Nepal	0	0	0	1000000	0	0	0	2000000	150000	1000000	500000	50000
75	S. dysenteriae AFRIMS75 9 Nepal	0	0	0	0	0	0	0	0	0	0	0	0
76	S. dysenteriae AFRIMS76 12 Nepal	0	0	0	0	0	0	0	0	0	0	0	0
77	S. boydii AFRIMS77 1 Nepal	0	0	0	0	0	0	0	0	0	0	0	0
78	S. boydii AFRIMS78 2 Nepal	0	0	0	0	0	0	0	0	0	0	0	0
79	S. boydii AFRIMS79 10 Nepal	0	0	0	0	0	0	0	0	0	0	0	0
80	S. boydii AFRIMS80 12 Nepal	0	20000000	15000000000	LFW -2	50000000000	100000000000	0	15000000	50000000000	50000000000	5000000000	5000000
81	S. flexneri AFRIMS81 2a Kenya	50000000000	500000000000	500000000000	LFW -4	150000000000	100000000000	50000000	500000000	50000000000	200000000000	150000000000	2000000000
82	S. flexneri AFRIMS82 1b Kenya	200000000000	500000000000	600000000000	10000000000	50000000000	15000000000	500000	10000000000	50000000000	100000000000	25000000000	5000000000
83	S. flexneri AFRIMS83 3a Kenya	20000000	350000000000	750000000000	LFW -5	0	250000000000	1500000	1000000000	50000000000	50000000000	20000000000	5000000000
84	S. flexneri AFRIMS84 3a Kenya	60000000000	250000000000	300000000000	50000000000	50000000000	20000000000	1000000	1500000000	100000000000	50000000000	15000000000	5000000000
85	S. flexneri AFRIMS85 6 Kenya	0	0	0	25000000	0	0	0	1500000000	LFW -3	LFW -3	LFW -3	500000000
86	S. boydii AFRIMS86 2 Kenya	0	0	0	0	0	0	0	0	0	0	0	0
87	S. dysenteriae AFRIMS87 12 Kenya	0	0	0	0	0	0	0	0	0	0	0	0
88	S. flexneri ATCC 12022 2b	LFW -2	LFW -2	LFW -2	0	5000000000	LFW -2	0	0	500000000	15000000000	5000000000	LFW -2
89	S. sonnei ATCC 25931	0	2500000	1000000000000	50000000000	100000000000	150000000000	100000	50000000000	35000000000	15000000000	5000000000	1500000000
90	S. flexneri 2457T 2a Japan	5000000000	150000000000	500000000000	200000000000	20000000000	100000000000	100000000000	450000000000	600000000000	10000000000	5000000000	35000000000
91	S. flexneri J17B 3a Japan	500000000000	50000000000	500000000000	100000000000	100000000000	100000000000	1500000000	150000000000	750000000000	10000000000	10000000000	35000000000
92	S. flexneri M90T 5a USA	500000000000	500000000000	500000000000	50000000000	50000000000	50000000000	25000000000	750000000000	600000000000	25000000000	15000000000	5000000000
93	S. flexneri SSU2415 6 USA	0	0	0	0	5000000000	50000000000	0	0	0	0	25000000000	0
94	S. sonnei Moseley USA	0	0	0	5000000000	100000000000	350000000000	0	50000000000	500000000	15000000000	50000000000	0
95	S. dysenteriae 1617 1 Guatemala	1000000000	1000000	150000000000	50000000000	0	0	3500000000	50000000000	1000000000	20000000000	0	10000000000
Host range		62/95=65%	70/95=74%	66/95=69%	59/95=62%	71/95=75%	67/95=71%	56/95=59%	68/95=72%	74/95=78%	72/95=76%	74/95=78%	83/95=87%
	Color coding for scoring system:		4+
			3+
			2+
			1+	LFW -2	Lysis from without in the 10-2 dilution
			0
